# Supplementary material for: Preparation of Janus-Structured Evaporators for Enhanced Solar-Driven Interfacial Evaporation and Seawater Desalination
Source: Gels. 2025 May 17;11(5):368. doi: 10.3390/gels11050368 (PMC12111585; doi:10.3390/gels11050368)
Supplement: Supplementary file 1 [file gels-11-00368-s001.zip]

Archive with 1 entries (1 files):
- gels-3620269-supplementary.pdf
